# Supplementary material for: Investigation of Roles of SLC38A1 in Proliferation and Differentiation of Mouse Tongue Epithelium and Expression in Human Oral Tongue Squamous Cell Carcinoma
Source: Cancers (Basel). 2024 Jan 18;16(2):405. doi: 10.3390/cancers16020405 (PMC10814082; doi:10.3390/cancers16020405)
Supplement: Supplementary file 1 [file cancers-16-00405-s001.zip]

Archive with 1 entries (1 files):
- cancers-2815400-supplementary.pdf
